# Supplementary material for: MacKillop Family Services’ Family Preservation and Reunification Response for Vulnerable Families—Protocol for an Effectiveness-Implementation Study
Source: Int J Environ Res Public Health. 2021 Sep 29;18(19):10279. doi: 10.3390/ijerph181910279 (PMC8508066; doi:10.3390/ijerph181910279)
Supplement: Supplementary file 1 [file ijerph-18-10279-s001.zip]

Archive with 3 entries (3 files):
- Table S1_FPR Components.pdf
- Table S2_Components table_MacKillop.pdf
- Table S3_FPR Protocol_SPIRIT.pdf
